# Supplementary material for: Anti-Inflammatory, Anti-Hyperglycemic, and Anti-Aging Activities of Aqueous and Methanolic Fractions Obtained from Cucurbita ficifolia Bouché Fruit Pulp and Peel Extracts
Source: Molecules. 2025 Jan 26;30(3):557. doi: 10.3390/molecules30030557 (PMC11819910; doi:10.3390/molecules30030557)
Supplement: Supplementary file 1 [file molecules-30-00557-s001.zip]

Archive with 1 entries (1 files):
- molecules-3412689-supplementary.pdf
